# Supplementary material for: Characterization of winged helix domain fusion endonucleases as N6-methyladenine-dependent type IV restriction systems
Source: Front Microbiol. 2024 Apr 9;15:1286822. doi: 10.3389/fmicb.2024.1286822 (PMC11037411; doi:10.3389/fmicb.2024.1286822)
Supplement: Supplementary file 2 [file Table_2.XLSX]

## Sheet: Proteins
Accession	Description	Coverage [%]	# Peptides	# PSMs	# Unique Peptides	# AAs	MW [kDa]	calc. pI	Score Sequest HT: Sequest HT
Apa233I	winged-helix restriction endonuclease +6His 208aa	76	24	183	24	208	24.5	9.66	537.61
A0A140N4Y7	ATP-dependent RNA helicase DeaD OS=Escherichia coli (strain B / BL21-DE3) OX=469008 GN=deaD PE=3 SV=1	72	35	77	35	629	70.5	8.72	241.34
A0A140N989	ATP-dependent RNA helicase SrmB OS=Escherichia coli (strain B / BL21-DE3) OX=469008 GN=srmB PE=3 SV=1	37	16	23	16	444	49.9	9.25	70.54
A0A140N5D7	50S ribosomal protein L21 OS=Escherichia coli (strain B / BL21-DE3) OX=469008 GN=rplU PE=1 SV=1	39	5	12	5	103	11.6	9.85	30.62
A0A140N7J1	50S ribosomal protein L2 OS=Escherichia coli (strain B / BL21-DE3) OX=469008 GN=rplB PE=1 SV=1	31	6	7	6	273	29.8	10.93	22.63
A0A140N4M0	50S ribosomal protein L17 OS=Escherichia coli (strain B / BL21-DE3) OX=469008 GN=rplQ PE=1 SV=1	40	6	8	6	127	14.4	11.05	21.93
A0A140N6W8	30S ribosomal protein S7 OS=Escherichia coli (strain B / BL21-DE3) OX=469008 GN=rpsG PE=1 SV=1	48	6	6	6	156	17.6	10.3	18.49
A0A140N548	30S ribosomal protein S4 OS=Escherichia coli (strain B / BL21-DE3) OX=469008 GN=rpsD PE=1 SV=1	26	5	5	5	206	23.5	10.05	14.02
A0A140N6Z9	30S ribosomal protein S5 OS=Escherichia coli (strain B / BL21-DE3) OX=469008 GN=rpsE PE=1 SV=1	16	2	2	2	167	17.5	10.23	5.41
A0A140NGG7	30S ribosomal protein S6 OS=Escherichia coli (strain B / BL21-DE3) OX=469008 GN=rpsF PE=1 SV=1	14	2	2	2	131	15.2	5.39	5.02
A0A140NCL7	Pseudouridine synthase OS=Escherichia coli (strain B / BL21-DE3) OX=469008 GN=ECBD_2353 PE=3 SV=1	8	2	2	2	291	32.7	10.02	3.93
