# Supplementary material for: Characterization of winged helix domain fusion endonucleases as N6-methyladenine-dependent type IV restriction systems
Source: Front Microbiol. 2024 Apr 9;15:1286822. doi: 10.3389/fmicb.2024.1286822 (PMC11037411; doi:10.3389/fmicb.2024.1286822)
Supplement: Supplementary file 3 [file Table_3.XLSX]

## Sheet: Proteins
Accession	Description	Coverage [%]	# Peptides	# PSMs	# Unique Peptides	# AAs	MW [kDa]	calc. pI	Score Sequest HT: Sequest HT
Ahi29725I	winged-helix restriction endonuclease+6His 213aa	79	30	442	30	213	25	9.33	1295.6
A0A140NF01	Transcription termination factor Rho OS=Escherichia coli (strain B / BL21-DE3) OX=469008 GN=rho PE=3 SV=1	34	14	18	14	419	47	7.25	49
A0A140NCI6	Elongation factor Tu OS=Escherichia coli (strain B / BL21-DE3) OX=469008 GN=tuf PE=3 SV=1	38	12	13	12	394	43.3	5.45	38.3
A0A140NFV3	Chaperone protein DnaK OS=Escherichia coli (strain B / BL21-DE3) OX=469008 GN=dnaK PE=2 SV=1	19	12	12	12	638	69.1	4.97	37
A0A140NCE7	DNA-directed RNA polymerase OS=Escherichia coli (strain B / BL21-DE3) OX=469008 GN=ECBD_2906 PE=3 SV=1	15	10	10	10	883	98.8	7.2	27.14
A0A140N771	Stringent starvation protein B OS=Escherichia coli (strain B / BL21-DE3) OX=469008 GN=ECBD_0519 PE=4 SV=1	22	4	8	4	165	18.3	4.55	24.3
A0A140N6J6	Histidine--tRNA ligase OS=Escherichia coli (strain B / BL21-DE3) OX=469008 GN=hisS PE=3 SV=1	23	7	7	7	424	47	5.91	22.29
A0A140N4Y8	Protein RecA OS=Escherichia coli (strain B / BL21-DE3) OX=469008 GN=recA PE=3 SV=1	21	5	5	5	353	38	5.19	17.07
A0A140NFZ9	Chaperone protein DnaJ OS=Escherichia coli (strain B / BL21-DE3) OX=469008 GN=dnaJ PE=3 SV=1	26	5	5	5	376	41	7.66	17.04
A0A140N8E1	Phosphoglycerate kinase OS=Escherichia coli (strain B / BL21-DE3) OX=469008 GN=pgk PE=3 SV=1	15	6	6	6	387	41.1	5.22	15.6
A0A140NAH0	Fructose-bisphosphate aldolase OS=Escherichia coli (strain B / BL21-DE3) OX=469008 GN=ECBD_1560 PE=4 SV=1	18	5	5	5	350	38.1	6.73	15.36
A0A140NF32	50S ribosomal protein L11 OS=Escherichia coli (strain B / BL21-DE3) OX=469008 GN=rplK PE=3 SV=1	17	2	5	2	142	14.9	9.63	15.22
A0A140N626	DNA gyrase subunit A OS=Escherichia coli (strain B / BL21-DE3) OX=469008 GN=gyrA PE=3 SV=1	5	4	4	4	875	96.9	5.2	10.55
A0A140NB96	Transcriptional regulator, LacI family OS=Escherichia coli (strain B / BL21-DE3) OX=469008 GN=ECBD_2908 PE=4 SV=1	12	4	4	4	363	38.9	6.89	9.67
A0A140N3D6	Catabolite activator protein OS=Escherichia coli (strain B / BL21-DE3) OX=469008 GN=ECBD_0391 PE=4 SV=1	20	4	4	4	210	23.6	8.25	9.5
A0A140NBV7	Translation initiation factor IF-1 OS=Escherichia coli (strain B / BL21-DE3) OX=469008 GN=infA PE=3 SV=1	54	2	3	2	72	8.2	9.25	9.43
A0A140NDX4	Dihydrolipoyllysine-residue succinyltransferase component of 2-oxoglutarate dehydrogenase complex OS=Escherichia coli (strain B / BL21-DE3) OX=469008 GN=ECBD_2934 PE=3 SV=1	8	2	3	2	405	44	5.81	8.42
A0A140NA26	Lipopolysaccharide core heptose(II)-phosphate phosphatase OS=Escherichia coli (strain B / BL21-DE3) OX=469008 GN=ais PE=3 SV=1	17	3	3	3	200	22.2	9.17	8.36
A0A140N417	G/U mismatch-specific DNA glycosylase OS=Escherichia coli (strain B / BL21-DE3) OX=469008 GN=mug PE=3 SV=1	20	3	3	3	168	18.7	9.07	7.56
A0A140N9H6	YdgH/BhsA/McbA-like domain-containing protein OS=Escherichia coli (strain B / BL21-DE3) OX=469008 GN=ECBD_2042 PE=4 SV=1	12	3	3	3	314	33.9	9.28	7.47
A0A140SS95	5-methyltetrahydropteroyltriglutamate--homocysteine methyltransferase OS=Escherichia coli (strain B / BL21-DE3) OX=469008 GN=metE PE=3 SV=1	4	3	3	3	753	84.7	5.92	6.74
A0A140NB62	rRNA (Guanine-N(1)-)-methyltransferase OS=Escherichia coli (strain B / BL21-DE3) OX=469008 GN=ECBD_1819 PE=4 SV=1	10	2	2	2	269	30.4	7.5	4.96
A0A140N4R6	YibL family ribosome-associated protein OS=Escherichia coli (strain B / BL21-DE3) OX=469008 GN=ECBD_0125 PE=4 SV=1	18	2	2	2	120	13.7	9.33	4.85
A0A140N2T1	50S ribosomal protein L6 OS=Escherichia coli (strain B / BL21-DE3) OX=469008 GN=rplF PE=1 SV=1	13	2	2	2	177	18.9	9.7	4.82
A0A140NH65	Chaperonin GroEL OS=Escherichia coli (strain B / BL21-DE3) OX=469008 GN=groEL PE=3 SV=1	4	2	2	2	548	57.3	4.94	4.8
A0A140NHJ4	DNA 3'-5' helicase OS=Escherichia coli (strain B / BL21-DE3) OX=469008 GN=ECBD_4228 PE=3 SV=1	3	2	2	2	720	82	6.24	4.39
A0A140N4M5	Inositol-1-monophosphatase OS=Escherichia coli (strain B / BL21-DE3) OX=469008 GN=ECBD_1151 PE=3 SV=1	9	2	2	2	267	29.2	6.96	4.34
