# Supplementary material for: Characterization of winged helix domain fusion endonucleases as N6-methyladenine-dependent type IV restriction systems
Source: Front Microbiol. 2024 Apr 9;15:1286822. doi: 10.3389/fmicb.2024.1286822 (PMC11037411; doi:10.3389/fmicb.2024.1286822)
Supplement: Supplementary file 4 [file Table_4.XLSX]

## Sheet: Proteins
Accession	Description	Coverage [%]	# Peptides	# PSMs	# Unique Peptides	# AAs	MW [kDa]	calc. pI	Score Sequest HT: Sequest HT
HhiV4I	winged-helix restriction endonuclease +6His 387aa	94	50	1578	50	387	45	4.97	5531.18
A0A140NE25	Glutamine--fructose-6-phosphate aminotransferase [isomerizing] OS=Escherichia coli (strain B / BL21-DE3) OX=469008 GN=glmS PE=3 SV=1	81	45	192	45	609	66.9	5.87	780.34
A0A140N587	Bifunctional polymyxin resistance protein ArnA OS=Escherichia coli (strain B / BL21-DE3) OX=469008 GN=arnA PE=3 SV=1	84	46	191	46	660	74.2	6.87	724.22
A0A140NFV3	Chaperone protein DnaK OS=Escherichia coli (strain B / BL21-DE3) OX=469008 GN=dnaK PE=2 SV=1	83	53	143	53	638	69.1	4.97	585.17
A0A140N6V1	Peptidyl-prolyl cis-trans isomerase OS=Escherichia coli (strain B / BL21-DE3) OX=469008 GN=ECBD_0400 PE=3 SV=1	70	9	140	9	196	20.8	5.05	568.25
A0A140N4Y8	Protein RecA OS=Escherichia coli (strain B / BL21-DE3) OX=469008 GN=recA PE=3 SV=1	81	23	76	23	353	38	5.19	287.49
A0A140NE13	Ferric uptake regulation protein OS=Escherichia coli (strain B / BL21-DE3) OX=469008 GN=fur PE=3 SV=1	80	11	73	11	148	16.8	6.11	278.16
A0A140NE66	oxoglutarate dehydrogenase (succinyl-transferring) OS=Escherichia coli (strain B / BL21-DE3) OX=469008 GN=ECBD_2935 PE=3 SV=1	64	39	68	39	933	105	6.49	265.64
A0A140NEV5	Alkyl hydroperoxide reductase subunit F OS=Escherichia coli (strain B / BL21-DE3) OX=469008 GN=ECBD_3046 PE=3 SV=1	71	31	70	31	531	57.4	5.69	250.94
A0A140N562	L-aspartate oxidase OS=Escherichia coli (strain B / BL21-DE3) OX=469008 GN=ECBD_1106 PE=3 SV=1	72	30	65	30	540	60.3	6.47	247.34
A0A140N8P7	Hydroxyethylthiazole kinase OS=Escherichia coli (strain B / BL21-DE3) OX=469008 GN=thiM PE=3 SV=1	49	9	53	9	262	27.3	5.99	208.21
A0A140NDC1	UPF0227 protein YcfP OS=Escherichia coli (strain B / BL21-DE3) OX=469008 GN=ycfP PE=3 SV=1	77	11	36	11	180	21.2	6.61	140.16
A0A140N3D6	Catabolite activator protein OS=Escherichia coli (strain B / BL21-DE3) OX=469008 GN=ECBD_0391 PE=4 SV=1	88	19	43	19	210	23.6	8.25	133.36
A0A140SS84	Acetylornithine deacetylase OS=Escherichia coli (strain B / BL21-DE3) OX=469008 GN=argE PE=3 SV=1	68	17	31	17	383	42.3	5.9	131.84
A0A140NFJ1	UDP-3-O-(3-hydroxymyristoyl)glucosamine N-acyltransferase OS=Escherichia coli (strain B / BL21-DE3) OX=469008 GN=lpxD PE=3 SV=1	77	13	31	13	341	36	6.77	128.04
A0A140N7L1	Amidohydrolase OS=Escherichia coli (strain B / BL21-DE3) OX=469008 GN=ECBD_2279 PE=4 SV=1	78	19	36	19	436	46.6	5.86	127.93
A0A140NHM8	Soluble pyridine nucleotide transhydrogenase OS=Escherichia coli (strain B / BL21-DE3) OX=469008 GN=sthA PE=3 SV=1	71	21	32	21	466	51.5	6.57	124.2
A0A140NCI6	Elongation factor Tu OS=Escherichia coli (strain B / BL21-DE3) OX=469008 GN=tuf PE=3 SV=1	68	20	33	20	394	43.3	5.45	119.74
A0A140N8D7	Phosphomethylpyrimidine kinase OS=Escherichia coli (strain B / BL21-DE3) OX=469008 GN=ECBD_1554 PE=4 SV=1	90	14	31	14	266	28.7	6.15	115.06
A0A140N6C1	DNA gyrase subunit B OS=Escherichia coli (strain B / BL21-DE3) OX=469008 GN=gyrB PE=3 SV=1	39	26	31	26	804	89.9	6.06	110.95
A0A140NCS9	Ribose-phosphate pyrophosphokinase OS=Escherichia coli (strain B / BL21-DE3) OX=469008 GN=prs PE=3 SV=1	53	15	30	15	337	36.6	5.74	108.89
A0A140NFZ9	Chaperone protein DnaJ OS=Escherichia coli (strain B / BL21-DE3) OX=469008 GN=dnaJ PE=3 SV=1	60	16	28	16	376	41	7.66	107.75
A0A140NA80	Succinate dehydrogenase flavoprotein subunit OS=Escherichia coli (strain B / BL21-DE3) OX=469008 GN=ECBD_2937 PE=3 SV=1	53	20	27	20	588	64.4	6.27	96.14
A0A140N5I1	GTP cyclohydrolase 1 OS=Escherichia coli (strain B / BL21-DE3) OX=469008 GN=folE PE=3 SV=1	68	12	26	12	222	24.8	7.33	93.57
A0A140NAN1	Quinone-dependent D-lactate dehydrogenase OS=Escherichia coli (strain B / BL21-DE3) OX=469008 GN=dld PE=3 SV=1	51	25	28	25	571	64.6	6.67	90.5
A0A140NDW1	Pyruvate formate-lyase-activating enzyme OS=Escherichia coli (strain B / BL21-DE3) OX=469008 GN=ECBD_2693 PE=3 SV=1	70	14	25	14	246	28.2	6.46	85.28
A0A140N7E7	Bifunctional chorismate mutase/prephenate dehydratase OS=Escherichia coli (strain B / BL21-DE3) OX=469008 GN=ECBD_1087 PE=4 SV=1	48	16	24	16	386	43.1	6.68	84.19
A0A140N6N1	Glycerol-3-phosphate dehydrogenase OS=Escherichia coli (strain B / BL21-DE3) OX=469008 GN=ECBD_0316 PE=3 SV=1	50	23	26	23	501	56.7	7.44	82.35
A0A140N8K1	Transcriptional regulator, LysR family OS=Escherichia coli (strain B / BL21-DE3) OX=469008 GN=ECBD_1501 PE=3 SV=1	67	14	20	14	293	32.7	6.54	80.08
A0A140NBR3	Carbonic anhydrase OS=Escherichia coli (strain B / BL21-DE3) OX=469008 GN=ECBD_3493 PE=3 SV=1	60	12	23	12	220	25.1	6.65	79.9
A0A140NEI9	Tol-Pal system protein TolB OS=Escherichia coli (strain B / BL21-DE3) OX=469008 GN=tolB PE=3 SV=1	56	16	22	16	430	45.9	7.59	79.35
A0A140ND39	Acetolactate synthase OS=Escherichia coli (strain B / BL21-DE3) OX=469008 GN=ECBD_3539 PE=3 SV=1	49	19	22	19	574	63	6.33	79.18
A0A140N9V4	Probable malate:quinone oxidoreductase OS=Escherichia coli (strain B / BL21-DE3) OX=469008 GN=mqo PE=3 SV=1	53	19	22	19	548	60.2	7.27	78.29
A0A140NBT9	Cell division protein FtsA OS=Escherichia coli (strain B / BL21-DE3) OX=469008 GN=ftsA PE=3 SV=1	50	15	21	15	420	45.3	6.24	77.53
A0A140N7C7	Elongation factor G OS=Escherichia coli (strain B / BL21-DE3) OX=469008 GN=fusA PE=1 SV=1	47	21	24	21	704	77.5	5.38	75.67
A0A140N4Z4	Transcriptional regulator, DeoR family OS=Escherichia coli (strain B / BL21-DE3) OX=469008 GN=ECBD_0319 PE=4 SV=1	72	11	18	11	252	28	6.27	73.83
A0A140N6Z9	30S ribosomal protein S5 OS=Escherichia coli (strain B / BL21-DE3) OX=469008 GN=rpsE PE=1 SV=1	60	7	20	7	167	17.5	10.23	72.01
A0A140N7A4	Alcohol dehydrogenase zinc-binding domain protein OS=Escherichia coli (strain B / BL21-DE3) OX=469008 GN=ECBD_2161 PE=3 SV=1	62	13	19	13	336	35.4	6.38	69.57
A0A140N8V9	Adenylyl-sulfate kinase OS=Escherichia coli (strain B / BL21-DE3) OX=469008 GN=cysC PE=3 SV=1	58	8	17	8	201	22.3	6.37	69.35
A0A140N689	NAD kinase OS=Escherichia coli (strain B / BL21-DE3) OX=469008 GN=nadK PE=3 SV=1	48	10	19	10	292	32.5	6.79	69.25
A0A140N4M3	Nickel-responsive regulator OS=Escherichia coli (strain B / BL21-DE3) OX=469008 GN=nikR PE=3 SV=1	63	7	18	7	133	15.1	6.24	66.36
A0A140N582	Cell shape-determining protein MreB OS=Escherichia coli (strain B / BL21-DE3) OX=469008 GN=mreB PE=3 SV=1	50	16	20	16	347	36.9	5.26	65.24
A0A140N5P6	Putative transferase OS=Escherichia coli (strain B / BL21-DE3) OX=469008 GN=ECBD_0472 PE=4 SV=1	95	14	20	14	184	20.2	5.53	65.12
A0A140NEE1	tRNA (cytidine/uridine-2'-O-)-methyltransferase TrmJ OS=Escherichia coli (strain B / BL21-DE3) OX=469008 GN=trmJ PE=3 SV=1	39	8	17	8	228	25.3	5.95	60.35
A0A140N7T0	Luciferase-like monooxygenase OS=Escherichia coli (strain B / BL21-DE3) OX=469008 GN=ECBD_0580 PE=4 SV=1	53	13	19	13	335	37.2	6.6	59.56
A0A140N5A3	50S ribosomal protein L5 OS=Escherichia coli (strain B / BL21-DE3) OX=469008 GN=rplE PE=1 SV=1	60	11	17	11	179	20.3	9.48	56.82
A0A140N8W2	Diguanylate phosphodiesterase OS=Escherichia coli (strain B / BL21-DE3) OX=469008 GN=ECBD_2459 PE=4 SV=1	44	17	19	17	403	45.2	5.12	55.8
A0A140NDE3	Outer membrane protein A OS=Escherichia coli (strain B / BL21-DE3) OX=469008 GN=ompA PE=3 SV=1	53	14	16	14	346	37.2	6.42	55.47
A0A140ND70	Efflux transporter, RND family, MFP subunit OS=Escherichia coli (strain B / BL21-DE3) OX=469008 GN=ECBD_3193 PE=3 SV=1	46	14	18	14	397	42.2	7.99	54.79
A0A140N5F4	Polyribonucleotide nucleotidyltransferase OS=Escherichia coli (strain B / BL21-DE3) OX=469008 GN=pnp PE=3 SV=1	25	14	17	14	711	77.1	5.21	54.19
A0A140NAY3	Histidine biosynthesis bifunctional protein HisB OS=Escherichia coli (strain B / BL21-DE3) OX=469008 GN=hisB PE=3 SV=1	57	15	16	15	355	40.2	6.18	53.38
A0A140NF01	Transcription termination factor Rho OS=Escherichia coli (strain B / BL21-DE3) OX=469008 GN=rho PE=3 SV=1	50	16	17	16	419	47	7.25	52.48
A0A140NDY4	Guanosine-5'-triphosphate,3'-diphosphate pyrophosphatase OS=Escherichia coli (strain B / BL21-DE3) OX=469008 GN=gppA PE=3 SV=1	33	14	15	14	494	54.9	6.48	52
A0A140N855	Tyrosine recombinase XerD OS=Escherichia coli (strain B / BL21-DE3) OX=469008 GN=xerD PE=3 SV=1	41	10	14	10	298	34.2	8.81	49.2
A0A140NBB3	Pyruvate kinase OS=Escherichia coli (strain B / BL21-DE3) OX=469008 GN=ECBD_1784 PE=3 SV=1	34	12	16	12	480	51.3	6.68	49.14
A0A140N3F8	3,4-dihydroxy-2-butanone 4-phosphate synthase OS=Escherichia coli (strain B / BL21-DE3) OX=469008 GN=ribB PE=3 SV=1	59	8	13	8	217	23.3	5.01	48.62
A0A140NCJ4	D-amino acid dehydrogenase OS=Escherichia coli (strain B / BL21-DE3) OX=469008 GN=dadA PE=3 SV=1	46	13	14	13	432	47.6	6.62	48.51
A0A140NHC7	50S ribosomal subunit assembly factor BipA OS=Escherichia coli (strain B / BL21-DE3) OX=469008 GN=bipA PE=3 SV=1	33	13	13	13	607	67.3	5.33	47.28
A0A140N5H6	Biosynthetic arginine decarboxylase OS=Escherichia coli (strain B / BL21-DE3) OX=469008 GN=speA PE=3 SV=1	27	12	14	12	658	73.9	4.94	47.13
A0A140NBU9	N-hydroxyarylamine O-acetyltransferase OS=Escherichia coli (strain B / BL21-DE3) OX=469008 GN=ECBD_2175 PE=3 SV=1	56	10	12	10	281	32.3	6.25	46.97
A0A140N4V4	Cell division ATP-binding protein FtsE OS=Escherichia coli (strain B / BL21-DE3) OX=469008 GN=ftsE PE=3 SV=1	66	10	14	10	222	24.4	9.33	46.87
A0A140NFD2	Lipoprotein OS=Escherichia coli (strain B / BL21-DE3) OX=469008 GN=ECBD_3421 PE=3 SV=1	42	8	12	8	271	29.4	5.29	46.63
A0A140NBS3	Dihydrolipoyl dehydrogenase OS=Escherichia coli (strain B / BL21-DE3) OX=469008 GN=ECBD_3503 PE=3 SV=1	44	15	15	15	474	50.7	6.15	45.73
A0A140NFT4	Carbamoyl-phosphate synthase small chain OS=Escherichia coli (strain B / BL21-DE3) OX=469008 GN=carA PE=3 SV=1	43	11	13	11	382	41.4	6.38	45.13
A0A140N4C7	guanosine-3',5'-bis(diphosphate) 3'-diphosphatase OS=Escherichia coli (strain B / BL21-DE3) OX=469008 GN=ECBD_0075 PE=3 SV=1	27	13	14	13	702	79.3	8.73	44.91
A0A140NBN8	serine-type D-Ala-D-Ala carboxypeptidase OS=Escherichia coli (strain B / BL21-DE3) OX=469008 GN=ECBD_3019 PE=3 SV=1	38	12	14	11	403	44.4	8.28	44.33
A0A140N9P3	NADH-quinone oxidoreductase OS=Escherichia coli (strain B / BL21-DE3) OX=469008 GN=ECBD_1378 PE=3 SV=1	21	15	15	15	908	100.2	6.32	43.33
A0A140NBC0	DNA repair protein RadA OS=Escherichia coli (strain B / BL21-DE3) OX=469008 GN=radA PE=3 SV=1	37	12	14	12	460	49.4	7.24	43.07
A0A140NF86	ATP-dependent protease ATPase subunit HslU OS=Escherichia coli (strain B / BL21-DE3) OX=469008 GN=hslU PE=2 SV=1	33	13	14	13	443	49.6	5.35	41.94
A0A140SS78	NAD-capped RNA hydrolase NudC OS=Escherichia coli (strain B / BL21-DE3) OX=469008 GN=nudC PE=3 SV=1	46	8	12	8	257	29.7	5.78	41.82
A0A140NBM4	Bifunctional uridylyltransferase/uridylyl-removing enzyme OS=Escherichia coli (strain B / BL21-DE3) OX=469008 GN=glnD PE=3 SV=1	18	14	14	14	890	102.3	6.73	41.7
A0A140N812	Transcriptional regulator, PadR-like family OS=Escherichia coli (strain B / BL21-DE3) OX=469008 GN=ECBD_0671 PE=4 SV=1	51	9	13	9	207	23.4	6.74	41.36
A0A140N5L9	Cysteine synthase OS=Escherichia coli (strain B / BL21-DE3) OX=469008 GN=ECBD_1267 PE=3 SV=1	56	11	11	11	323	34.5	6.06	41.09
A0A140N9F9	tRNA (guanine-N(1)-)-methyltransferase OS=Escherichia coli (strain B / BL21-DE3) OX=469008 GN=trmD PE=3 SV=1	41	8	12	8	255	28.4	5.78	40.45
A0A140N982	Bifunctional protein PutA OS=Escherichia coli (strain B / BL21-DE3) OX=469008 GN=ECBD_2580 PE=3 SV=1	13	13	13	13	1320	143.7	5.78	39.56
A0A140NB62	rRNA (Guanine-N(1)-)-methyltransferase OS=Escherichia coli (strain B / BL21-DE3) OX=469008 GN=ECBD_1819 PE=4 SV=1	39	10	13	10	269	30.4	7.5	39.16
A0A140NH27	DNA-directed RNA polymerase subunit beta' OS=Escherichia coli (strain B / BL21-DE3) OX=469008 GN=rpoC PE=3 SV=1	11	13	14	13	1407	155.1	7.08	39.12
A0A140NFM6	Cell division protein FtsZ OS=Escherichia coli (strain B / BL21-DE3) OX=469008 GN=ftsZ PE=3 SV=1	32	9	12	9	383	40.3	4.78	39.05
A0A140N7G6	DUF218 domain-containing protein OS=Escherichia coli (strain B / BL21-DE3) OX=469008 GN=ECBD_2226 PE=4 SV=1	43	7	10	7	266	29.6	5.87	38.54
A0A140N4K1	30S ribosomal protein S3 OS=Escherichia coli (strain B / BL21-DE3) OX=469008 GN=rpsC PE=1 SV=1	47	8	10	8	233	26	10.27	38.37
A0A140N4Y7	ATP-dependent RNA helicase DeaD OS=Escherichia coli (strain B / BL21-DE3) OX=469008 GN=deaD PE=3 SV=1	20	10	12	10	629	70.5	8.72	37.21
A0A140NBG5	ATP-dependent Clp protease, ATP-binding subunit clpA OS=Escherichia coli (strain B / BL21-DE3) OX=469008 GN=ECBD_2712 PE=3 SV=1	21	13	13	13	758	84.2	6.32	36.66
A0A140NC11	Peptidoglycan-associated lipoprotein OS=Escherichia coli (strain B / BL21-DE3) OX=469008 GN=pal PE=3 SV=1	51	7	10	7	173	18.8	6.8	36.55
A0A140SS47	Thiamine phosphate synthase OS=Escherichia coli (strain B / BL21-DE3) OX=469008 GN=ECBD_3976 PE=3 SV=1	71	5	9	5	138	15.6	7.02	35.78
A0A140NFK0	Methionine synthase OS=Escherichia coli (strain B / BL21-DE3) OX=469008 GN=ECBD_4018 PE=3 SV=1	13	13	13	13	1227	135.9	5.07	35.7
A0A140SS80	DNA-directed RNA polymerase subunit beta OS=Escherichia coli (strain B / BL21-DE3) OX=469008 GN=rpoB PE=1 SV=1	10	10	11	10	1342	150.5	5.26	34.39
A0A140N9U3	FAD linked oxidase domain protein OS=Escherichia coli (strain B / BL21-DE3) OX=469008 GN=ECBD_1959 PE=4 SV=1	15	12	12	12	1018	113.2	7.11	34.3
A0A140NAQ9	Carboxy-S-adenosyl-L-methionine synthase OS=Escherichia coli (strain B / BL21-DE3) OX=469008 GN=cmoA PE=3 SV=1	48	9	10	9	247	27.8	5.77	33.76
A0A140NDK1	Membrane-bound PQQ-dependent dehydrogenase, glucose/quinate/shikimate family OS=Escherichia coli (strain B / BL21-DE3) OX=469008 GN=ECBD_3495 PE=3 SV=1	18	9	11	9	796	86.7	5.62	33.72
A0A140N598	50S ribosomal protein L13 OS=Escherichia coli (strain B / BL21-DE3) OX=469008 GN=rplM PE=1 SV=1	72	10	11	10	142	16	9.91	33.54
A0A140N683	RNA polymerase sigma factor RpoD OS=Escherichia coli (strain B / BL21-DE3) OX=469008 GN=rpoD PE=3 SV=1	17	10	11	10	613	70.2	4.81	33.52
A0A140N3H4	50S ribosomal protein L14 OS=Escherichia coli (strain B / BL21-DE3) OX=469008 GN=rplN PE=1 SV=1	58	6	10	6	123	13.5	10.42	33.46
A0A140N626	DNA gyrase subunit A OS=Escherichia coli (strain B / BL21-DE3) OX=469008 GN=gyrA PE=3 SV=1	16	12	12	12	875	96.9	5.2	33.28
A0A140NBE7	Formate acetyltransferase OS=Escherichia coli (strain B / BL21-DE3) OX=469008 GN=ECBD_2692 PE=3 SV=1	16	10	10	10	760	85.3	6.01	33.11
A0A140NDN8	Catabolite repressor/activator OS=Escherichia coli (strain B / BL21-DE3) OX=469008 GN=ECBD_3537 PE=4 SV=1	35	8	10	8	334	38	6.96	32.44
A0A140NC96	Transcriptional regulator, LysR family OS=Escherichia coli (strain B / BL21-DE3) OX=469008 GN=ECBD_2116 PE=3 SV=1	45	8	9	8	293	32.5	6.8	31.97
A0A140N6Y5	30S ribosomal protein S10 OS=Escherichia coli (strain B / BL21-DE3) OX=469008 GN=rpsJ PE=1 SV=1	56	6	10	6	103	11.7	9.69	31.96
A0A140N9D7	Transcriptional regulator, LysR family OS=Escherichia coli (strain B / BL21-DE3) OX=469008 GN=ECBD_2217 PE=3 SV=1	48	9	9	9	307	33.4	7.97	31.46
A0A140NC71	Glycosyl transferase, family 3-like protein OS=Escherichia coli (strain B / BL21-DE3) OX=469008 GN=ECBD_2823 PE=4 SV=1	36	8	8	8	320	35	6.86	31.39
A0A140N7N3	Glutamate synthase (Ferredoxin) OS=Escherichia coli (strain B / BL21-DE3) OX=469008 GN=ECBD_0530 PE=3 SV=1	8	9	10	9	1517	166.6	6.71	31.16
A0A140NBD3	Phospho-2-dehydro-3-deoxyheptonate aldolase OS=Escherichia coli (strain B / BL21-DE3) OX=469008 GN=ECBD_2913 PE=3 SV=1	39	8	8	8	350	38	6.6	30.68
A0A140N9S6	Diguanylate cyclase/phosphodiesterase with PAS/PAC sensor(S) OS=Escherichia coli (strain B / BL21-DE3) OX=469008 GN=ECBD_2150 PE=4 SV=1	14	9	9	9	799	90.2	5.49	30.39
A0A140NAB9	Acetyltransferase OS=Escherichia coli (strain B / BL21-DE3) OX=469008 GN=ECBD_1620 PE=4 SV=1	48	6	8	6	192	20.6	5.08	30.15
A0A140ND08	Adenylate cyclase OS=Escherichia coli (strain B / BL21-DE3) OX=469008 GN=ECBD_4236 PE=3 SV=1	14	9	9	9	848	97.7	6.15	30.12
A0A140NE87	Single-stranded DNA-binding protein OS=Escherichia coli (strain B / BL21-DE3) OX=469008 GN=ECBD_3973 PE=3 SV=1	37	7	9	7	178	19	5.58	30.05
A0A140N9J4	Diamine N-acetyltransferase OS=Escherichia coli (strain B / BL21-DE3) OX=469008 GN=ECBD_2062 PE=4 SV=1	34	6	8	6	186	21.9	6.68	29.29
A0A140N704	High-affinity zinc uptake system protein ZnuA OS=Escherichia coli (strain B / BL21-DE3) OX=469008 GN=ECBD_1781 PE=3 SV=1	35	8	10	8	315	34.3	6.11	29.24
A0A140NBF7	Catalase OS=Escherichia coli (strain B / BL21-DE3) OX=469008 GN=ECBD_1913 PE=3 SV=1	17	11	11	11	753	84.1	5.82	29.11
A0A140NDR7	UDP-N-acetylmuramate--L-alanyl-gamma-D-glutamyl-meso-2,6-diaminoheptandioate ligase OS=Escherichia coli (strain B / BL21-DE3) OX=469008 GN=mpl PE=3 SV=1	25	8	10	8	457	49.8	5.91	28.93
A0A140NHS0	ATP synthase subunit beta OS=Escherichia coli (strain B / BL21-DE3) OX=469008 GN=atpD PE=3 SV=1	22	7	8	7	460	50.3	5.01	28.46
A0A140NBA5	30S ribosomal protein S1 OS=Escherichia coli (strain B / BL21-DE3) OX=469008 GN=ECBD_2684 PE=3 SV=1	24	10	11	10	557	61.1	4.98	28.31
A0A140N7Z4	Cobalamin synthesis protein P47K OS=Escherichia coli (strain B / BL21-DE3) OX=469008 GN=ECBD_1484 PE=4 SV=1	35	9	10	9	328	36.1	6.47	27.89
A0A140N7Y4	Pseudouridine synthase OS=Escherichia coli (strain B / BL21-DE3) OX=469008 GN=ECBD_1474 PE=3 SV=1	45	7	8	7	231	25.8	6.18	27.79
A0A140N583	Bifunctional protein HldE OS=Escherichia coli (strain B / BL21-DE3) OX=469008 GN=hldE PE=3 SV=1	26	9	9	9	477	51	5.41	27.29
A0A140NGV4	UvrABC system protein A OS=Escherichia coli (strain B / BL21-DE3) OX=469008 GN=uvrA PE=3 SV=1	13	9	9	9	940	103.8	6.64	26.99
A0A140N899	Glucose-6-phosphate 1-dehydrogenase OS=Escherichia coli (strain B / BL21-DE3) OX=469008 GN=zwf PE=3 SV=1	17	9	10	9	491	55.7	5.76	25.96
A0A140NCN5	DNA polymerase III subunit gamma/tau OS=Escherichia coli (strain B / BL21-DE3) OX=469008 GN=dnaX PE=3 SV=1	15	8	8	8	643	71.1	6.84	25.82
A0A140NB77	Phosphoenolpyruvate synthase OS=Escherichia coli (strain B / BL21-DE3) OX=469008 GN=ECBD_1944 PE=3 SV=1	18	8	8	8	792	87.3	5.03	25.64
A0A140NE27	Acetyltransferase component of pyruvate dehydrogenase complex OS=Escherichia coli (strain B / BL21-DE3) OX=469008 GN=ECBD_3504 PE=3 SV=1	15	8	8	8	630	66.1	5.17	25.54
A0A140N5N9	Trk system potassium uptake protein TrkA OS=Escherichia coli (strain B / BL21-DE3) OX=469008 GN=ECBD_0462 PE=4 SV=1	17	6	8	6	458	50.3	5.95	24.95
A0A140N7J1	50S ribosomal protein L2 OS=Escherichia coli (strain B / BL21-DE3) OX=469008 GN=rplB PE=1 SV=1	38	8	8	8	273	29.8	10.93	24.85
A0A140N4K8	Nitrogen regulatory protein P-II OS=Escherichia coli (strain B / BL21-DE3) OX=469008 GN=ECBD_1131 PE=3 SV=1	55	7	8	7	112	12.4	5.34	24.68
A0A140ND72	ATP synthase subunit alpha OS=Escherichia coli (strain B / BL21-DE3) OX=469008 GN=atpA PE=3 SV=1	20	9	9	8	513	55.2	6.13	24.26
A0A140N9B6	Succinylornithine transaminase OS=Escherichia coli (strain B / BL21-DE3) OX=469008 GN=astC PE=3 SV=1	23	6	7	6	406	43.6	6.35	23.38
A0A140N7J2	Major outer membrane lipoprotein Lpp OS=Escherichia coli (strain B / BL21-DE3) OX=469008 GN=lpp PE=3 SV=1	58	4	7	4	78	8.3	9.25	22.76
A0A140NEF7	Phosphopentomutase OS=Escherichia coli (strain B / BL21-DE3) OX=469008 GN=deoB PE=3 SV=1	28	8	9	8	407	44.3	5.35	22.57
A0A140NEL5	Triosephosphate isomerase OS=Escherichia coli (strain B / BL21-DE3) OX=469008 GN=tpiA PE=3 SV=1	33	6	7	6	255	27	5.96	22.29
A0A140NE43	tRNA-2-methylthio-N(6)-dimethylallyladenosine synthase OS=Escherichia coli (strain B / BL21-DE3) OX=469008 GN=miaB PE=3 SV=1	19	9	9	9	474	53.6	5.34	22.24
A0A140N536	Signal recognition particle protein OS=Escherichia coli (strain B / BL21-DE3) OX=469008 GN=ffh PE=3 SV=1	21	7	8	7	453	49.8	9.51	22.22
A0A140N788	Glutamate synthase, small subunit OS=Escherichia coli (strain B / BL21-DE3) OX=469008 GN=ECBD_0529 PE=4 SV=1	19	6	7	6	472	52	5.71	21.59
A0A140NG76	UDP-N-acetylmuramate--L-alanine ligase OS=Escherichia coli (strain B / BL21-DE3) OX=469008 GN=murC PE=3 SV=1	18	7	7	7	491	53.6	5.76	21.4
A0A140NBF4	Succinate--CoA ligase [ADP-forming] subunit beta OS=Escherichia coli (strain B / BL21-DE3) OX=469008 GN=sucC PE=3 SV=1	26	8	8	8	388	41.4	5.52	21.38
A0A140NB40	Acetolactate synthase small subunit OS=Escherichia coli (strain B / BL21-DE3) OX=469008 GN=ECBD_3538 PE=3 SV=1	47	6	7	6	163	18	8.43	21.25
A0A140N737	UPF0304 protein YfbU OS=Escherichia coli (strain B / BL21-DE3) OX=469008 GN=yfbU PE=3 SV=1	43	6	8	6	164	19.5	6.52	21.01
A0A140NFG9	3-octaprenyl-4-hydroxybenzoate carboxy-lyase OS=Escherichia coli (strain B / BL21-DE3) OX=469008 GN=ubiD PE=3 SV=1	18	7	7	7	497	55.6	5.52	20.92
A0A140NAB3	Diguanylate cyclase with PAS/PAC sensor OS=Escherichia coli (strain B / BL21-DE3) OX=469008 GN=ECBD_2276 PE=4 SV=1	21	8	8	8	410	46.4	6.8	20.8
A0A140N731	Cytoskeleton protein RodZ OS=Escherichia coli (strain B / BL21-DE3) OX=469008 GN=rodZ PE=3 SV=1	24	5	5	5	337	36.2	5.74	20.58
A0A140ND61	Chaperone protein HtpG OS=Escherichia coli (strain B / BL21-DE3) OX=469008 GN=htpG PE=3 SV=1	14	7	7	7	624	71.4	5.21	20.49
A0A140NAU1	NAD-dependent epimerase/dehydratase OS=Escherichia coli (strain B / BL21-DE3) OX=469008 GN=ECBD_2726 PE=4 SV=1	25	7	7	7	349	39.6	8.63	20.33
A0A140N4S8	Outer membrane protein assembly factor BamC OS=Escherichia coli (strain B / BL21-DE3) OX=469008 GN=bamC PE=3 SV=1	23	5	6	5	344	36.8	5.57	20.19
A0A140N9X7	Peptidase U32 OS=Escherichia coli (strain B / BL21-DE3) OX=469008 GN=ECBD_2204 PE=4 SV=1	14	8	8	8	653	72.7	7.17	19.97
A0A140NCE7	DNA-directed RNA polymerase OS=Escherichia coli (strain B / BL21-DE3) OX=469008 GN=ECBD_2906 PE=3 SV=1	11	7	7	7	883	98.8	7.2	19.93
A0A140N2U0	DNA-directed RNA polymerase subunit alpha OS=Escherichia coli (strain B / BL21-DE3) OX=469008 GN=rpoA PE=3 SV=1	27	7	7	7	329	36.5	5.06	19.89
A0A140NAF9	Lipoyl synthase OS=Escherichia coli (strain B / BL21-DE3) OX=469008 GN=lipA PE=3 SV=1	24	6	6	6	321	36	7.94	19.42
A0A140N6X3	Aminotransferase class I and II OS=Escherichia coli (strain B / BL21-DE3) OX=469008 GN=ECBD_1293 PE=4 SV=1	18	6	6	6	412	46.2	7.87	19.38
A0A140NDY0	Cyclic pyranopterin monophosphate synthase OS=Escherichia coli (strain B / BL21-DE3) OX=469008 GN=moaC PE=3 SV=1	32	4	5	4	161	17.5	7.11	19.09
A0A140N9K4	NADH-quinone oxidoreductase subunit E OS=Escherichia coli (strain B / BL21-DE3) OX=469008 GN=ECBD_1376 PE=3 SV=1	33	5	6	5	166	18.6	5.68	18.7
A0A140NAC7	UDP-glucose 6-dehydrogenase OS=Escherichia coli (strain B / BL21-DE3) OX=469008 GN=ECBD_1631 PE=3 SV=1	21	7	7	7	388	43.6	6.46	18.51
A0A140N8S5	Protein GrpE OS=Escherichia coli (strain B / BL21-DE3) OX=469008 GN=grpE PE=3 SV=1	28	3	5	3	197	21.8	4.75	18.44
A0A140N7A3	Lipopolysaccharide export system ATP-binding protein LptB OS=Escherichia coli (strain B / BL21-DE3) OX=469008 GN=ECBD_0541 PE=3 SV=1	33	6	6	6	241	26.8	5.99	18.39
A0A140NDQ6	3-ketoacyl-CoA thiolase OS=Escherichia coli (strain B / BL21-DE3) OX=469008 GN=fadA PE=3 SV=1	21	6	6	6	387	40.8	6.84	18.13
A0A140NGK1	RNA-binding protein Hfq OS=Escherichia coli (strain B / BL21-DE3) OX=469008 GN=hfq PE=3 SV=1	35	4	5	4	102	11.2	7.65	18.1
A0A140SSB4	Thioesterase superfamily protein OS=Escherichia coli (strain B / BL21-DE3) OX=469008 GN=ECBD_4218 PE=4 SV=1	30	5	7	5	155	17.2	6.95	18.06
A0A140SS73	Glycerol kinase OS=Escherichia coli (strain B / BL21-DE3) OX=469008 GN=glpK PE=3 SV=1	15	6	6	6	502	56.2	5.5	18
A0A140NDZ4	DUF1722 domain-containing protein OS=Escherichia coli (strain B / BL21-DE3) OX=469008 GN=ECBD_2954 PE=4 SV=1	33	5	6	5	169	20.2	9.39	17.98
A0A140N877	hydrogenase (acceptor) OS=Escherichia coli (strain B / BL21-DE3) OX=469008 GN=ECBD_0741 PE=3 SV=1	17	4	5	4	372	39.6	6.76	17.86
A0A140NGW9	Aspartate carbamoyltransferase OS=Escherichia coli (strain B / BL21-DE3) OX=469008 GN=pyrB PE=3 SV=1	25	6	6	6	311	34.4	6.61	17.85
A0A140N8X3	GTPase Era OS=Escherichia coli (strain B / BL21-DE3) OX=469008 GN=era PE=3 SV=1	23	6	6	6	301	33.8	7.25	17.59
A0A140NFN5	UDP-N-acetylmuramoyl-L-alanyl-D-glutamate--2,6-diaminopimelate ligase OS=Escherichia coli (strain B / BL21-DE3) OX=469008 GN=murE PE=3 SV=1	12	5	6	5	495	53.3	5.73	17.53
A0A140N729	Inner membrane lipoprotein DcrB OS=Escherichia coli (strain B / BL21-DE3) OX=469008 GN=dcrB PE=3 SV=1	35	4	5	4	185	19.8	5.33	17.48
A0A140N5C4	DUF2623 domain-containing protein OS=Escherichia coli (strain B / BL21-DE3) OX=469008 GN=ECBD_0739 PE=4 SV=1	58	5	6	5	95	11	9.13	17.45
A0A140NCS6	Ubiquinol oxidase subunit 2 OS=Escherichia coli (strain B / BL21-DE3) OX=469008 GN=ECBD_3226 PE=3 SV=1	27	4	4	4	315	34.9	7.02	17.01
A0A140N745	NADH-quinone oxidoreductase subunit C/D OS=Escherichia coli (strain B / BL21-DE3) OX=469008 GN=nuoC PE=3 SV=1	11	5	5	5	600	68.7	6.42	16.99
A0A140NH65	Chaperonin GroEL OS=Escherichia coli (strain B / BL21-DE3) OX=469008 GN=groEL PE=3 SV=1	11	5	5	5	548	57.3	4.94	16.96
A0A140NDX4	Dihydrolipoyllysine-residue succinyltransferase component of 2-oxoglutarate dehydrogenase complex OS=Escherichia coli (strain B / BL21-DE3) OX=469008 GN=ECBD_2934 PE=3 SV=1	12	3	4	3	405	44	5.81	16.45
A0A140NDE6	Acetyl-coenzyme A carboxylase carboxyl transferase subunit alpha OS=Escherichia coli (strain B / BL21-DE3) OX=469008 GN=accA PE=3 SV=1	24	6	6	6	319	35.3	6.04	16.42
A0A140SS61	Regulator of sigma D OS=Escherichia coli (strain B / BL21-DE3) OX=469008 GN=rsd PE=3 SV=1	32	5	5	5	158	18.2	6.02	16.41
A0A140N6U4	Hydrogenase accessory protein HypB OS=Escherichia coli (strain B / BL21-DE3) OX=469008 GN=ECBD_0998 PE=3 SV=1	26	5	5	5	290	31.5	5.66	15.91
A0A140N8Q5	Putative PTS IIA-like nitrogen-regulatory protein PtsN OS=Escherichia coli (strain B / BL21-DE3) OX=469008 GN=ECBD_1563 PE=4 SV=1	44	5	6	5	150	17	5.49	15.88
A0A140N783	Glyceraldehyde-3-phosphate dehydrogenase OS=Escherichia coli (strain B / BL21-DE3) OX=469008 GN=ECBD_1865 PE=3 SV=1	25	6	6	6	331	35.5	7.11	15.88
A0A140N7L9	30S ribosomal protein S11 OS=Escherichia coli (strain B / BL21-DE3) OX=469008 GN=rpsK PE=1 SV=1	37	3	4	3	129	13.8	11.33	15.53
A0A140NA84	Phosphate acetyltransferase OS=Escherichia coli (strain B / BL21-DE3) OX=469008 GN=ECBD_1362 PE=3 SV=1	9	5	5	5	714	77.1	5.41	15.52
A0A140NBY0	Pectinesterase OS=Escherichia coli (strain B / BL21-DE3) OX=469008 GN=ECBD_2910 PE=4 SV=1	17	4	5	4	427	46.1	6	15.39
A0A140N3T4	Translation initiation factor IF-2 OS=Escherichia coli (strain B / BL21-DE3) OX=469008 GN=infB PE=3 SV=1	9	6	6	6	890	97.3	6.07	15.33
A0A140N5Z1	Peptidase M23 OS=Escherichia coli (strain B / BL21-DE3) OX=469008 GN=ECBD_0982 PE=4 SV=1	17	5	5	5	379	40.1	9.51	15.29
A0A140NFM7	50S ribosomal protein L1 OS=Escherichia coli (strain B / BL21-DE3) OX=469008 GN=rplA PE=3 SV=1	24	4	5	4	234	24.7	9.64	15.26
A0A140N6R8	Cell division protein DamX OS=Escherichia coli (strain B / BL21-DE3) OX=469008 GN=damX PE=3 SV=1	19	5	5	5	428	46	5.81	14.94
A0A140N5D7	50S ribosomal protein L21 OS=Escherichia coli (strain B / BL21-DE3) OX=469008 GN=rplU PE=1 SV=1	36	4	6	4	103	11.6	9.85	14.74
A0A140NDR8	Ubiquinone/menaquinone biosynthesis C-methyltransferase UbiE OS=Escherichia coli (strain B / BL21-DE3) OX=469008 GN=ubiE PE=3 SV=1	25	5	5	5	251	28.1	7.99	14.39
A0A140NEP7	Glucosamine-6-phosphate deaminase OS=Escherichia coli (strain B / BL21-DE3) OX=469008 GN=nagB PE=3 SV=1	23	5	5	5	266	29.8	6.9	14.38
A0A140N5P0	Ribosomal RNA small subunit methyltransferase I OS=Escherichia coli (strain B / BL21-DE3) OX=469008 GN=rsmI PE=3 SV=1	22	5	5	5	286	31.3	6.24	14.31
A0A140NBL4	Outer membrane protein assembly factor BamA OS=Escherichia coli (strain B / BL21-DE3) OX=469008 GN=bamA PE=3 SV=1	7	5	5	5	810	90.5	5.12	14.26
A0A140N6T7	50S ribosomal protein L19 OS=Escherichia coli (strain B / BL21-DE3) OX=469008 GN=rplS PE=1 SV=1	50	5	5	5	115	13.1	10.62	14.24
A0A140N548	30S ribosomal protein S4 OS=Escherichia coli (strain B / BL21-DE3) OX=469008 GN=rpsD PE=1 SV=1	25	5	5	5	206	23.5	10.05	14.18
A0A140N8R5	AMP nucleosidase OS=Escherichia coli (strain B / BL21-DE3) OX=469008 GN=ECBD_0934 PE=4 SV=1	12	5	5	5	454	50.9	6.48	14.17
A0A140N4E6	DNA repair protein RecN OS=Escherichia coli (strain B / BL21-DE3) OX=469008 GN=ECBD_1071 PE=3 SV=1	10	4	5	4	553	61.4	5.53	13.95
A0A140NDL3	Outer membrane protein X OS=Escherichia coli (strain B / BL21-DE3) OX=469008 GN=ECBD_2809 PE=3 SV=1	35	4	4	4	171	18.6	7.17	13.9
A0A140N6K1	Amino-acid acetyltransferase OS=Escherichia coli (strain B / BL21-DE3) OX=469008 GN=argA PE=3 SV=1	13	6	6	6	443	49.2	6.54	13.75
A0A140NAF7	Formyltetrahydrofolate deformylase OS=Escherichia coli (strain B / BL21-DE3) OX=469008 GN=purU PE=3 SV=1	22	3	3	3	280	31.9	7.01	13.74
A0A140N821	Fructose-bisphosphate aldolase OS=Escherichia coli (strain B / BL21-DE3) OX=469008 GN=ECBD_0813 PE=3 SV=1	18	4	4	4	359	39.1	5.86	13.6
A0A140NAA0	GDP-mannose 4,6-dehydratase OS=Escherichia coli (strain B / BL21-DE3) OX=469008 GN=gmd PE=3 SV=1	9	3	4	3	373	42	6.16	13.51
A0A140N9Z5	Cell division protein ZipA OS=Escherichia coli (strain B / BL21-DE3) OX=469008 GN=zipA PE=3 SV=1	21	3	3	3	328	36.5	6.01	13.44
A0A140N319	RNase adapter protein RapZ OS=Escherichia coli (strain B / BL21-DE3) OX=469008 GN=rapZ PE=3 SV=1	17	3	3	3	284	32.5	7.24	13.39
A0A140NAA1	Ribonuclease E OS=Escherichia coli (strain B / BL21-DE3) OX=469008 GN=rne PE=3 SV=1	5	4	4	4	1061	118.2	5.62	12.91
A0A140NB96	Transcriptional regulator, LacI family OS=Escherichia coli (strain B / BL21-DE3) OX=469008 GN=ECBD_2908 PE=4 SV=1	15	5	5	5	363	38.9	6.89	12.83
A0A140NDL0	Pyruvate dehydrogenase E1 component OS=Escherichia coli (strain B / BL21-DE3) OX=469008 GN=ECBD_3505 PE=4 SV=1	6	5	5	5	887	99.6	5.68	12.44
A0A140NCU2	Acyl-[acyl-carrier-protein]--UDP-N-acetylglucosamine O-acyltransferase OS=Escherichia coli (strain B / BL21-DE3) OX=469008 GN=lpxA PE=3 SV=1	20	5	5	5	262	28.1	7.12	12.41
A0A140N4P3	4-hydroxy-3-methylbut-2-en-1-yl diphosphate synthase (flavodoxin) OS=Escherichia coli (strain B / BL21-DE3) OX=469008 GN=ispG PE=3 SV=1	15	5	5	5	372	40.7	6.21	12.4
A0A140N6W9	Alanine--tRNA ligase OS=Escherichia coli (strain B / BL21-DE3) OX=469008 GN=alaS PE=3 SV=1	6	5	5	5	876	96	5.92	12.39
A0A140NAT7	ABC transporter related OS=Escherichia coli (strain B / BL21-DE3) OX=469008 GN=ECBD_1780 PE=4 SV=1	21	4	4	4	251	27.9	9.33	12.23
A0A140NAA3	Riboflavin biosynthesis protein RibD OS=Escherichia coli (strain B / BL21-DE3) OX=469008 GN=ECBD_3247 PE=3 SV=1	13	4	5	4	367	40.2	7.83	12.14
A0A140N3G7	50S ribosomal protein L3 OS=Escherichia coli (strain B / BL21-DE3) OX=469008 GN=rplC PE=1 SV=1	18	4	4	4	209	22.2	9.91	11.99
A0A140N560	NADH-quinone oxidoreductase subunit B OS=Escherichia coli (strain B / BL21-DE3) OX=469008 GN=nuoB PE=3 SV=1	20	4	4	4	220	25	5.74	11.84
A0A140NCV3	PpiC-type peptidyl-prolyl cis-trans isomerase OS=Escherichia coli (strain B / BL21-DE3) OX=469008 GN=ECBD_3214 PE=4 SV=1	6	3	4	3	623	68.1	5.05	11.61
A0A140NFK2	30S ribosomal protein S2 OS=Escherichia coli (strain B / BL21-DE3) OX=469008 GN=rpsB PE=1 SV=1	20	4	4	4	241	26.7	7.14	11.54
A0A140NHG8	ABC transporter related OS=Escherichia coli (strain B / BL21-DE3) OX=469008 GN=ECBD_4000 PE=4 SV=1	16	5	5	5	371	41	6.7	11.4
A0A140N7E6	Threonine--tRNA ligase OS=Escherichia coli (strain B / BL21-DE3) OX=469008 GN=thrS PE=3 SV=1	7	4	4	4	642	74	6.19	11.38
A0A140N997	asparaginase OS=Escherichia coli (strain B / BL21-DE3) OX=469008 GN=ECBD_1877 PE=3 SV=1	23	3	3	3	338	37.1	5.86	11.36
A0A140N2U1	Transcriptional regulator, AraC family OS=Escherichia coli (strain B / BL21-DE3) OX=469008 GN=ECBD_0165 PE=4 SV=1	10	3	3	3	392	44.8	6.6	11.35
A0A140NC81	Uncharacterized lipoprotein YdcL OS=Escherichia coli (strain B / BL21-DE3) OX=469008 GN=ECBD_2209 PE=4 SV=1	27	4	4	4	222	24.4	8.32	11.3
A0A140N2D9	Chromosomal replication initiator protein DnaA OS=Escherichia coli (strain B / BL21-DE3) OX=469008 GN=dnaA PE=3 SV=1	12	3	3	3	467	52.5	8.66	11.1
A0A140NBG7	Fumarate hydratase class II OS=Escherichia coli (strain B / BL21-DE3) OX=469008 GN=fumC PE=3 SV=1	9	4	4	4	467	50.5	6.58	11.04
A0A140N2J1	33 kDa chaperonin OS=Escherichia coli (strain B / BL21-DE3) OX=469008 GN=hslO PE=3 SV=1	17	4	4	4	292	32.5	4.49	10.82
A0A140NB46	Copper resistance protein C OS=Escherichia coli (strain B / BL21-DE3) OX=469008 GN=ECBD_1799 PE=3 SV=1	29	2	3	2	124	13.4	9.48	10.75
A0A140NFB2	GCN5-related N-acetyltransferase OS=Escherichia coli (strain B / BL21-DE3) OX=469008 GN=ECBD_3937 PE=4 SV=1	25	4	4	4	144	16.6	6.52	10.73
A0A140NCM4	Fatty acid metabolism regulator protein OS=Escherichia coli (strain B / BL21-DE3) OX=469008 GN=fadR PE=3 SV=1	18	4	4	4	239	27	7.02	10.71
A0A140N4H3	30S ribosomal protein S12 OS=Escherichia coli (strain B / BL21-DE3) OX=469008 GN=rpsL PE=1 SV=1	18	3	4	3	124	13.7	10.87	10.69
A0A140NDJ4	Ribosomal protein S12 methylthiotransferase RimO OS=Escherichia coli (strain B / BL21-DE3) OX=469008 GN=rimO PE=3 SV=1	14	4	4	4	441	49.6	5.48	10.65
A0A140NDD7	Sulfatase OS=Escherichia coli (strain B / BL21-DE3) OX=469008 GN=ECBD_4069 PE=4 SV=1	6	3	3	3	577	66.5	7.15	10.62
A0A140NBZ3	Protein HflK OS=Escherichia coli (strain B / BL21-DE3) OX=469008 GN=ECBD_3860 PE=3 SV=1	11	4	4	4	419	45.5	6.43	10.58
A0A140SS69	Iron-containing alcohol dehydrogenase OS=Escherichia coli (strain B / BL21-DE3) OX=469008 GN=ECBD_4078 PE=3 SV=1	14	4	4	4	367	38.7	4.88	10.56
A0A140N7P0	Exodeoxyribonuclease 7 large subunit OS=Escherichia coli (strain B / BL21-DE3) OX=469008 GN=xseA PE=3 SV=1	8	4	4	4	456	51.8	9.98	10.52
A0A140N9P2	Endolytic peptidoglycan transglycosylase RlpA OS=Escherichia coli (strain B / BL21-DE3) OX=469008 GN=rlpA PE=3 SV=1	12	4	4	4	362	37.5	5.73	10.49
A0A140N6M3	Gluconokinase OS=Escherichia coli (strain B / BL21-DE3) OX=469008 GN=ECBD_0306 PE=3 SV=1	30	3	3	3	162	18	6.7	10.46
A0A140N624	GntR domain protein OS=Escherichia coli (strain B / BL21-DE3) OX=469008 GN=ECBD_0121 PE=4 SV=1	17	4	4	4	258	29.1	6.92	10.32
A0A140NA76	Resolvase domain protein OS=Escherichia coli (strain B / BL21-DE3) OX=469008 GN=ECBD_2094 PE=3 SV=1	20	4	4	4	196	21.9	9.8	10.29
A0A140N870	Alcohol dehydrogenase GroES domain protein OS=Escherichia coli (strain B / BL21-DE3) OX=469008 GN=ECBD_1566 PE=3 SV=1	13	4	4	4	346	37.4	6.38	10.17
A0A140NAU8	Ribosomal-protein-alanine N-acetyltransferase OS=Escherichia coli (strain B / BL21-DE3) OX=469008 GN=ECBD_2534 PE=4 SV=1	18	4	4	4	194	22.7	9.14	9.87
A0A140N6I5	Selenide, water dikinase OS=Escherichia coli (strain B / BL21-DE3) OX=469008 GN=selD PE=3 SV=1	14	4	4	4	347	36.7	5.43	9.85
A0A140NFD7	Elongation factor Ts OS=Escherichia coli (strain B / BL21-DE3) OX=469008 GN=tsf PE=3 SV=1	13	4	4	4	283	30.4	5.29	9.81
A0A140N9P4	Dual-specificity RNA methyltransferase RlmN OS=Escherichia coli (strain B / BL21-DE3) OX=469008 GN=rlmN PE=3 SV=1	12	3	3	3	384	43.1	6.99	9.68
A0A140NAV2	Putative GAF sensor protein OS=Escherichia coli (strain B / BL21-DE3) OX=469008 GN=ECBD_1808 PE=4 SV=1	28	4	4	4	183	20.3	4.86	9.67
A0A140N9D5	Cysteine desulfurase IscS OS=Escherichia coli (strain B / BL21-DE3) OX=469008 GN=iscS PE=3 SV=1	14	3	3	3	404	45.1	6.37	9.47
A0A140NA87	Diguanylate cyclase OS=Escherichia coli (strain B / BL21-DE3) OX=469008 GN=ECBD_2104 PE=4 SV=1	10	2	2	2	296	33.9	5.95	9.46
A0A140N5K8	50S ribosomal protein L4 OS=Escherichia coli (strain B / BL21-DE3) OX=469008 GN=rplD PE=1 SV=1	18	4	4	4	201	22.1	9.73	9.45
A0A140N7T7	DegT/DnrJ/EryC1/StrS aminotransferase OS=Escherichia coli (strain B / BL21-DE3) OX=469008 GN=ECBD_1619 PE=3 SV=1	13	3	3	3	370	41.3	6.95	9.43
A0A140NGH2	Energy-dependent translational throttle protein EttA OS=Escherichia coli (strain B / BL21-DE3) OX=469008 GN=ettA PE=3 SV=1	8	4	4	4	555	62.4	5.6	9.43
A0A140N3Q3	L-lactate dehydrogenase OS=Escherichia coli (strain B / BL21-DE3) OX=469008 GN=lldD PE=3 SV=1	9	3	3	3	396	42.7	6.81	9.4
A0A140N7X0	Arabinose 5-phosphate isomerase OS=Escherichia coli (strain B / BL21-DE3) OX=469008 GN=ECBD_0545 PE=3 SV=1	10	3	3	3	328	35.2	6.71	9.38
A0A140NAX3	FAD-dependent pyridine nucleotide-disulphide oxidoreductase OS=Escherichia coli (strain B / BL21-DE3) OX=469008 GN=ECBD_2492 PE=4 SV=1	7	2	3	2	434	47.3	8.85	9.22
A0A140N5X8	Sulfate adenylyltransferase subunit 2 OS=Escherichia coli (strain B / BL21-DE3) OX=469008 GN=cysD PE=3 SV=1	11	3	3	3	302	35.2	8.02	9.12
A0A140NFP9	Aconitate hydratase B OS=Escherichia coli (strain B / BL21-DE3) OX=469008 GN=ECBD_3501 PE=3 SV=1	5	4	4	4	865	93.4	5.4	9.01
A0A140NGG2	Peptidyl-prolyl cis-trans isomerase OS=Escherichia coli (strain B / BL21-DE3) OX=469008 GN=ECBD_3822 PE=3 SV=1	12	2	3	2	206	22.2	4.96	8.94
A0A140NAN3	Isocitrate dehydrogenase [NADP] OS=Escherichia coli (strain B / BL21-DE3) OX=469008 GN=ECBD_2463 PE=4 SV=1	9	4	4	4	416	45.7	5.4	8.9
A0A140SS63	50S ribosomal protein L7/L12 OS=Escherichia coli (strain B / BL21-DE3) OX=469008 GN=rplL PE=3 SV=1	40	3	3	3	121	12.3	4.65	8.8
A0A140NF32	50S ribosomal protein L11 OS=Escherichia coli (strain B / BL21-DE3) OX=469008 GN=rplK PE=3 SV=1	23	3	3	3	142	14.9	9.63	8.66
A0A140NEX9	Replicative DNA helicase OS=Escherichia coli (strain B / BL21-DE3) OX=469008 GN=ECBD_3981 PE=3 SV=1	10	3	3	3	471	52.4	5.06	8.65
A0A140N692	DUF3053 domain-containing protein OS=Escherichia coli (strain B / BL21-DE3) OX=469008 GN=ECBD_0183 PE=4 SV=1	14	3	3	3	236	25.6	6.55	8.6
A0A140NFF8	Molybdopterin-guanine dinucleotide biosynthesis protein B OS=Escherichia coli (strain B / BL21-DE3) OX=469008 GN=ECBD_4174 PE=4 SV=1	15	2	2	2	175	19.4	5.59	8.56
A0A140N9R6	Exoribonuclease 2 OS=Escherichia coli (strain B / BL21-DE3) OX=469008 GN=rnb PE=3 SV=1	6	3	3	3	644	72.4	5.67	8.39
A0A140N8V5	Phospholipase D/Transphosphatidylase OS=Escherichia coli (strain B / BL21-DE3) OX=469008 GN=ECBD_1095 PE=3 SV=1	10	3	3	3	451	52.8	8.98	8.34
A0A140N3P4	Glycosyl transferase family 2 OS=Escherichia coli (strain B / BL21-DE3) OX=469008 GN=ECBD_0110 PE=4 SV=1	10	3	3	3	344	40.5	9.31	8.27
A0A140NFC7	3-hydroxyacyl-[acyl-carrier-protein] dehydratase FabZ OS=Escherichia coli (strain B / BL21-DE3) OX=469008 GN=fabZ PE=3 SV=1	16	2	3	2	151	17	7.39	8.19
A0A140N539	Dihydrofolate synthase/folylpolyglutamate synthase OS=Escherichia coli (strain B / BL21-DE3) OX=469008 GN=ECBD_1344 PE=3 SV=1	9	3	3	3	422	45.4	5.8	8.19
A0A140NEQ9	Two component transcriptional regulator, winged helix family OS=Escherichia coli (strain B / BL21-DE3) OX=469008 GN=ECBD_3918 PE=4 SV=1	17	2	2	2	222	25	6.01	8.16
A0A140NFX6	Membrane protein insertase YidC OS=Escherichia coli (strain B / BL21-DE3) OX=469008 GN=yidC PE=3 SV=1	10	3	3	3	548	61.5	7.99	8.15
A0A140ND17	Protein translocase subunit SecA OS=Escherichia coli (strain B / BL21-DE3) OX=469008 GN=secA PE=2 SV=1	3	2	2	2	901	102	5.6	7.94
A0A140N811	30S ribosomal protein S15 OS=Escherichia coli (strain B / BL21-DE3) OX=469008 GN=rpsO PE=1 SV=1	48	3	3	2	89	10.3	10.4	7.81
A0A140NFX8	DNA polymerase III subunit alpha OS=Escherichia coli (strain B / BL21-DE3) OX=469008 GN=ECBD_3435 PE=4 SV=1	3	3	3	3	1160	129.8	5.31	7.71
A0A140NHF7	LexA repressor OS=Escherichia coli (strain B / BL21-DE3) OX=469008 GN=lexA PE=3 SV=1	17	3	3	3	202	22.3	6.71	7.64
A0A140NEV3	1-deoxy-D-xylulose-5-phosphate synthase OS=Escherichia coli (strain B / BL21-DE3) OX=469008 GN=dxs PE=3 SV=1	6	3	3	3	620	67.6	6.62	7.51
A0A140NBG0	Putative enzyme OS=Escherichia coli (strain B / BL21-DE3) OX=469008 GN=ECBD_1834 PE=4 SV=1	6	3	3	3	636	70.3	7.08	7.45
A0A140N7T6	Tryptophan synthase beta chain OS=Escherichia coli (strain B / BL21-DE3) OX=469008 GN=trpB PE=3 SV=1	11	2	2	2	397	43	6.09	7.44
A0A140N599	DNA topoisomerase 4 subunit B OS=Escherichia coli (strain B / BL21-DE3) OX=469008 GN=parE PE=3 SV=1	5	3	3	3	630	70.2	5.66	7.41
A0A140N5X0	UDP-N-acetylglucosamine 1-carboxyvinyltransferase OS=Escherichia coli (strain B / BL21-DE3) OX=469008 GN=murA PE=3 SV=1	11	3	3	3	419	44.8	6.16	7.41
A0A140NGG7	30S ribosomal protein S6 OS=Escherichia coli (strain B / BL21-DE3) OX=469008 GN=rpsF PE=1 SV=1	15	2	3	2	131	15.2	5.39	7.4
A0A140N5W3	Aminotransferase class I and II OS=Escherichia coli (strain B / BL21-DE3) OX=469008 GN=ECBD_1369 PE=4 SV=1	7	3	3	3	405	45.5	6.25	7.32
A0A140NHQ8	ATP-dependent protease subunit HslV OS=Escherichia coli (strain B / BL21-DE3) OX=469008 GN=hslV PE=2 SV=1	18	2	2	2	176	19.1	6.39	7.31
A0A140N7B0	Acetylornithine/succinyldiaminopimelate aminotransferase OS=Escherichia coli (strain B / BL21-DE3) OX=469008 GN=argD PE=3 SV=1	11	3	3	3	406	43.7	6.23	7.3
A0A140N679	Phosphofructokinase OS=Escherichia coli (strain B / BL21-DE3) OX=469008 GN=ECBD_1490 PE=3 SV=1	9	3	3	3	312	33.7	5.54	7.28
A0A140NDB2	DUF535 domain-containing protein OS=Escherichia coli (strain B / BL21-DE3) OX=469008 GN=ECBD_2717 PE=4 SV=1	8	2	2	2	330	38.3	9.42	7.01
A0A140N4P2	Lipopolysaccharide heptosyltransferase III OS=Escherichia coli (strain B / BL21-DE3) OX=469008 GN=ECBD_0094 PE=4 SV=1	9	2	2	2	340	37.9	8.48	6.98
A0A140NC10	Citrate synthase OS=Escherichia coli (strain B / BL21-DE3) OX=469008 GN=ECBD_2941 PE=3 SV=1	7	2	2	2	427	48	6.68	6.94
A0A140N753	Alpha-1,4 glucan phosphorylase OS=Escherichia coli (strain B / BL21-DE3) OX=469008 GN=ECBD_0328 PE=3 SV=1	5	3	3	3	797	90.5	7.39	6.9
A0A140N6C8	Membrane-bound lytic murein transglycosylase A OS=Escherichia coli (strain B / BL21-DE3) OX=469008 GN=ECBD_0909 PE=4 SV=1	6	2	2	2	365	40.4	9.03	6.88
A0A140NBI9	Transcriptional regulator, LysR family OS=Escherichia coli (strain B / BL21-DE3) OX=469008 GN=ECBD_3704 PE=3 SV=1	9	2	2	2	303	34.7	5.96	6.88
A0A140N8S8	Lysine--tRNA ligase OS=Escherichia coli (strain B / BL21-DE3) OX=469008 GN=lysS PE=3 SV=1	6	2	2	2	505	57.6	5.24	6.85
A0A140NHL8	Transcription termination/antitermination protein NusG OS=Escherichia coli (strain B / BL21-DE3) OX=469008 GN=nusG PE=3 SV=1	16	3	3	3	181	20.5	6.81	6.78
A0A140NEF6	Inorganic pyrophosphatase OS=Escherichia coli (strain B / BL21-DE3) OX=469008 GN=ppa PE=3 SV=1	18	3	3	3	176	19.7	5.17	6.72
A0A140N5A9	Fe/S biogenesis protein NfuA OS=Escherichia coli (strain B / BL21-DE3) OX=469008 GN=nfuA PE=3 SV=1	16	2	2	2	191	21	4.64	6.71
A0A140N3N3	tRNA (guanine-N(7)-)-methyltransferase OS=Escherichia coli (strain B / BL21-DE3) OX=469008 GN=trmB PE=3 SV=1	10	2	2	2	239	27.3	6.92	6.59
A0A140NDZ9	Succinate dehydrogenase iron-sulfur subunit OS=Escherichia coli (strain B / BL21-DE3) OX=469008 GN=ECBD_2936 PE=3 SV=1	15	3	3	3	238	26.7	7.14	6.54
A0A140NEC6	Aspartate carbamoyltransferase regulatory chain OS=Escherichia coli (strain B / BL21-DE3) OX=469008 GN=pyrI PE=3 SV=1	14	2	2	2	153	17.1	7.37	6.49
A0A140N9Q3	GMP synthase [glutamine-hydrolyzing] OS=Escherichia coli (strain B / BL21-DE3) OX=469008 GN=guaA PE=3 SV=1	6	2	2	2	525	58.6	5.39	6.49
A0A140NAZ3	serine-type D-Ala-D-Ala carboxypeptidase OS=Escherichia coli (strain B / BL21-DE3) OX=469008 GN=ECBD_1647 PE=3 SV=1	9	2	2	2	388	43.3	7.12	6.48
A0A140N6V2	Diaminopimelate decarboxylase OS=Escherichia coli (strain B / BL21-DE3) OX=469008 GN=lysA PE=3 SV=1	7	2	2	2	420	46.1	6.04	6.47
A0A140NDM3	UDP-N-acetylglucosamine--N-acetylmuramyl-(pentapeptide) pyrophosphoryl-undecaprenol N-acetylglucosamine transferase OS=Escherichia coli (strain B / BL21-DE3) OX=469008 GN=murG PE=3 SV=1	8	2	2	2	355	37.8	9.73	6.47
A0A140N3M3	Protease TldD OS=Escherichia coli (strain B / BL21-DE3) OX=469008 GN=ECBD_0502 PE=3 SV=1	8	2	2	2	481	51.3	5.06	6.43
A0A140ND41	Short-chain dehydrogenase/reductase SDR OS=Escherichia coli (strain B / BL21-DE3) OX=469008 GN=ECBD_3163 PE=4 SV=1	13	2	2	2	256	28	8.59	6.35
A0A140N8V2	Septum site-determining protein MinD OS=Escherichia coli (strain B / BL21-DE3) OX=469008 GN=ECBD_2447 PE=3 SV=1	11	3	3	3	270	29.6	5.38	6.21
A0A140N9E5	Glutamate--tRNA ligase OS=Escherichia coli (strain B / BL21-DE3) OX=469008 GN=gltX PE=3 SV=1	5	2	2	2	471	53.8	5.94	6.06
A0A140N8J0	PTS system, fructose subfamily, IIC subunit OS=Escherichia coli (strain B / BL21-DE3) OX=469008 GN=ECBD_1491 PE=4 SV=1	5	2	2	2	563	57.5	8.75	5.93
A0A140NBC5	Glutamate dehydrogenase OS=Escherichia coli (strain B / BL21-DE3) OX=469008 GN=ECBD_1883 PE=3 SV=1	6	2	2	2	447	48.6	6.4	5.91
A0A140NFS1	DNA-binding transcriptional activator CaiF OS=Escherichia coli (strain B / BL21-DE3) OX=469008 GN=ECBD_3581 PE=4 SV=1	17	2	2	2	131	15.4	8.72	5.78
A0A140N3R5	BolA family protein OS=Escherichia coli (strain B / BL21-DE3) OX=469008 GN=ECBD_0552 PE=3 SV=1	26	2	2	2	89	10	5.36	5.54
A0A140NEF9	Pantothenate kinase OS=Escherichia coli (strain B / BL21-DE3) OX=469008 GN=coaA PE=3 SV=1	10	2	2	2	316	36.3	6.81	5.36
A0A140NCA6	tRNA sulfurtransferase OS=Escherichia coli (strain B / BL21-DE3) OX=469008 GN=thiI PE=3 SV=1	5	2	2	2	482	55	6.61	5.33
A0A140N9K0	Amidohydrolase OS=Escherichia coli (strain B / BL21-DE3) OX=469008 GN=ECBD_2280 PE=4 SV=1	5	2	2	2	481	52.2	5.72	5.2
A0A140NFV1	Phosphate ABC transporter, ATPase subunit OS=Escherichia coli (strain B / BL21-DE3) OX=469008 GN=ECBD_4307 PE=4 SV=1	9	2	2	2	257	29	6.55	5.14
A0A140NCZ5	Sec translocon accessory complex subunit YajC OS=Escherichia coli (strain B / BL21-DE3) OX=469008 GN=ECBD_3254 PE=3 SV=1	20	2	2	2	110	11.9	9.58	5.13
A0A140N9F5	Outer membrane protein assembly factor BamB OS=Escherichia coli (strain B / BL21-DE3) OX=469008 GN=bamB PE=3 SV=1	5	2	2	2	392	41.8	4.91	5.08
A0A140NBJ5	Outer membrane lipoprotein RcsF OS=Escherichia coli (strain B / BL21-DE3) OX=469008 GN=rcsF PE=3 SV=1	16	2	2	2	134	14.2	9.13	5.05
C5W865	Sulfite reductase [NADPH] hemoprotein beta-component OS=Escherichia coli (strain B / BL21-DE3) OX=469008 GN=cysI PE=3 SV=1	3	2	2	2	570	63.9	7.62	5.02
A0A140NEB2	4-hydroxy-tetrahydrodipicolinate reductase OS=Escherichia coli (strain B / BL21-DE3) OX=469008 GN=dapB PE=3 SV=1	8	2	2	2	273	28.7	5.76	4.99
A0A140N7V1	4Fe-4S ferredoxin iron-sulfur binding domain protein OS=Escherichia coli (strain B / BL21-DE3) OX=469008 GN=ECBD_0742 PE=4 SV=1	6	2	2	2	328	36	7.36	4.97
A0A140N4T4	Glutamate synthase, small subunit OS=Escherichia coli (strain B / BL21-DE3) OX=469008 GN=ECBD_1222 PE=4 SV=1	4	2	2	2	659	71.8	6.79	4.95
A0A140N9C4	17 kDa surface antigen OS=Escherichia coli (strain B / BL21-DE3) OX=469008 GN=ECBD_2002 PE=4 SV=1	14	2	2	2	155	15.6	9.31	4.72
A0A140N2Z9	30S ribosomal protein S9 OS=Escherichia coli (strain B / BL21-DE3) OX=469008 GN=rpsI PE=1 SV=1	15	2	2	2	130	14.8	10.95	4.67
A0A140SSB1	Ribosomal RNA small subunit methyltransferase G OS=Escherichia coli (strain B / BL21-DE3) OX=469008 GN=rsmG PE=3 SV=1	8	2	2	2	207	23.4	6.54	4.64
A0A140N443	UPF0441 protein YgiB OS=Escherichia coli (strain B / BL21-DE3) OX=469008 GN=ygiB PE=3 SV=1	10	2	2	2	223	23.5	9.35	4.58
A0A140N7A7	Mammalian cell entry related domain protein OS=Escherichia coli (strain B / BL21-DE3) OX=469008 GN=ECBD_0549 PE=4 SV=1	11	2	2	2	183	19.6	4.93	4.57
A0A140N9G6	Outer membrane protein assembly factor BamD OS=Escherichia coli (strain B / BL21-DE3) OX=469008 GN=bamD PE=3 SV=1	9	2	2	2	245	27.8	6.6	4.55
A0A140NBC7	Chromosome partition protein MukE OS=Escherichia coli (strain B / BL21-DE3) OX=469008 GN=mukE PE=3 SV=1	8	2	2	2	234	27	5	4.42
A0A140N6A8	Type I secretion outer membrane protein, TolC family OS=Escherichia coli (strain B / BL21-DE3) OX=469008 GN=ECBD_0704 PE=3 SV=1	4	2	2	2	493	53.7	5.66	4.41
A0A140N751	Uracil phosphoribosyltransferase OS=Escherichia coli (strain B / BL21-DE3) OX=469008 GN=upp PE=3 SV=1	8	2	2	2	208	22.5	5.47	4.38
A0A140NC97	Alkyl hydroperoxide reductase C OS=Escherichia coli (strain B / BL21-DE3) OX=469008 GN=ECBD_3047 PE=3 SV=1	11	2	2	2	187	20.7	5.17	4.34
A0A140N8X9	Serine hydroxymethyltransferase OS=Escherichia coli (strain B / BL21-DE3) OX=469008 GN=glyA PE=3 SV=1	5	2	2	2	417	45.3	6.48	4.32
A0A140NAK1	Transcriptional regulator, LysR family OS=Escherichia coli (strain B / BL21-DE3) OX=469008 GN=ECBD_2347 PE=3 SV=1	6	2	2	2	324	36.1	7.42	4.04
A0A140N479	DNA mismatch repair protein MutS OS=Escherichia coli (strain B / BL21-DE3) OX=469008 GN=mutS PE=3 SV=1	3	2	2	2	853	95.2	5.55	3.84
