# Supplementary material for: Characterization of winged helix domain fusion endonucleases as N6-methyladenine-dependent type IV restriction systems
Source: Front Microbiol. 2024 Apr 9;15:1286822. doi: 10.3389/fmicb.2024.1286822 (PMC11037411; doi:10.3389/fmicb.2024.1286822)
Supplement: Supplementary file 5 [file Table_5.XLSX]

## Sheet: Proteins
Accession	Description	Coverage [%]	# Peptides	# PSMs	# Unique Peptides	# AAs	MW [kDa]	calc. pI	Score Sequest HT: Sequest HT
FcyTI	winged-helix restriction endonuclease +6His 265aa	94	43	754	43	265	30.7	8.82	2185.39
A0A140NFK2	30S ribosomal protein S2 OS=Escherichia coli (strain B / BL21-DE3) OX=469008 GN=rpsB PE=1 SV=1	94	26	127	26	241	26.7	7.14	419.65
A0A140N753	Alpha-1,4 glucan phosphorylase OS=Escherichia coli (strain B / BL21-DE3) OX=469008 GN=ECBD_0328 PE=3 SV=1	59	41	72	41	797	90.5	7.39	238.03
A0A140NAK1	Transcriptional regulator, LysR family OS=Escherichia coli (strain B / BL21-DE3) OX=469008 GN=ECBD_2347 PE=3 SV=1	69	17	25	17	324	36.1	7.42	88.69
A0A140N7Y4	Pseudouridine synthase OS=Escherichia coli (strain B / BL21-DE3) OX=469008 GN=ECBD_1474 PE=3 SV=1	67	10	19	10	231	25.8	6.18	74.01
A0A140NF57	Transcriptional regulator, LysR family OS=Escherichia coli (strain B / BL21-DE3) OX=469008 GN=ECBD_4063 PE=3 SV=1	48	14	21	14	305	34.3	6.4	70.5
A0A140NB91	DNA 3'-5' helicase OS=Escherichia coli (strain B / BL21-DE3) OX=469008 GN=ECBD_2632 PE=3 SV=1	33	21	22	21	684	77.9	8.27	64.79
A0A140N2L7	Ribonuclease PH OS=Escherichia coli (strain B / BL21-DE3) OX=469008 GN=rph PE=3 SV=1	50	9	16	9	238	25.3	5.71	53.66
A0A140NB54	RNA chaperone ProQ OS=Escherichia coli (strain B / BL21-DE3) OX=469008 GN=proQ PE=3 SV=1	48	9	14	9	232	25.8	9.64	51.38
A0A140N8C1	Transcriptional regulator, LysR family OS=Escherichia coli (strain B / BL21-DE3) OX=469008 GN=ECBD_0914 PE=3 SV=1	40	12	15	12	305	34.4	8.95	41.8
A0A140NFQ2	HTH-type transcriptional regulator HdfR OS=Escherichia coli (strain B / BL21-DE3) OX=469008 GN=hdfR PE=3 SV=1	37	7	12	7	279	31.7	7.61	41.02
A0A140N6I0	Transcriptional regulator, LacI family OS=Escherichia coli (strain B / BL21-DE3) OX=469008 GN=ECBD_0887 PE=4 SV=1	28	8	9	8	343	37.1	6.27	31.44
A0A140N4F1	Lipopolysaccharide heptosyltransferase II OS=Escherichia coli (strain B / BL21-DE3) OX=469008 GN=ECBD_0106 PE=4 SV=1	23	5	6	5	348	39	7.83	22.2
A0A140SS99	Tyrosine recombinase XerC OS=Escherichia coli (strain B / BL21-DE3) OX=469008 GN=xerC PE=3 SV=1	26	7	8	7	298	33.8	9.39	21.88
A0A140N9J6	UPF0115 protein YfcN OS=Escherichia coli (strain B / BL21-DE3) OX=469008 GN=yfcN PE=3 SV=1	44	5	5	5	183	21	8.29	20.11
A0A140N598	50S ribosomal protein L13 OS=Escherichia coli (strain B / BL21-DE3) OX=469008 GN=rplM PE=1 SV=1	56	7	7	7	142	16	9.91	19.27
A0A140NFV3	Chaperone protein DnaK OS=Escherichia coli (strain B / BL21-DE3) OX=469008 GN=dnaK PE=2 SV=1	8	2	3	2	638	69.1	4.97	15.7
A0A140N6V1	Peptidyl-prolyl cis-trans isomerase OS=Escherichia coli (strain B / BL21-DE3) OX=469008 GN=ECBD_0400 PE=3 SV=1	36	4	4	4	196	20.8	5.05	15.59
A0A140N3T4	Translation initiation factor IF-2 OS=Escherichia coli (strain B / BL21-DE3) OX=469008 GN=infB PE=3 SV=1	8	6	6	6	890	97.3	6.07	13.77
A0A140SSA5	ATP-dependent RNA helicase RhlB OS=Escherichia coli (strain B / BL21-DE3) OX=469008 GN=rhlB PE=3 SV=1	11	4	4	4	421	47.1	7.68	10.96
A0A140NG90	ATP-dependent DNA helicase Rep OS=Escherichia coli (strain B / BL21-DE3) OX=469008 GN=rep PE=3 SV=1	7	3	3	3	673	77	6.93	9.47
A0A140N587	Bifunctional polymyxin resistance protein ArnA OS=Escherichia coli (strain B / BL21-DE3) OX=469008 GN=arnA PE=3 SV=1	6	2	2	2	660	74.2	6.87	9.13
A0A140N3G7	50S ribosomal protein L3 OS=Escherichia coli (strain B / BL21-DE3) OX=469008 GN=rplC PE=1 SV=1	18	3	3	3	209	22.2	9.91	8.87
A0A140N7J1	50S ribosomal protein L2 OS=Escherichia coli (strain B / BL21-DE3) OX=469008 GN=rplB PE=1 SV=1	17	3	3	3	273	29.8	10.93	8.85
A0A140N9H5	tRNA/rRNA methyltransferase (SpoU) OS=Escherichia coli (strain B / BL21-DE3) OX=469008 GN=ECBD_1099 PE=4 SV=1	10	2	2	2	345	37.8	8.78	8.44
A0A140N4M1	tRNA (guanosine(18)-2'-O)-methyltransferase OS=Escherichia coli (strain B / BL21-DE3) OX=469008 GN=trmH PE=3 SV=1	22	3	3	3	229	25.3	7.23	8.29
A0A140N6Z9	30S ribosomal protein S5 OS=Escherichia coli (strain B / BL21-DE3) OX=469008 GN=rpsE PE=1 SV=1	23	3	3	3	167	17.5	10.23	7.66
A0A140NGL6	Primosomal replication protein N OS=Escherichia coli (strain B / BL21-DE3) OX=469008 GN=priB PE=3 SV=1	23	2	2	2	104	11.5	8.24	5.83
A0A140NCI6	Elongation factor Tu OS=Escherichia coli (strain B / BL21-DE3) OX=469008 GN=tuf PE=3 SV=1	7	2	2	2	394	43.3	5.45	5.48
A0A140NF01	Transcription termination factor Rho OS=Escherichia coli (strain B / BL21-DE3) OX=469008 GN=rho PE=3 SV=1	5	2	2	2	419	47	7.25	4.99
A0A140NDV1	50S ribosomal protein L9 OS=Escherichia coli (strain B / BL21-DE3) OX=469008 GN=rplI PE=3 SV=1	11	2	2	2	149	15.8	6.58	4.57
A0A140N9E7	ATP-dependent helicase HrpA OS=Escherichia coli (strain B / BL21-DE3) OX=469008 GN=ECBD_2227 PE=4 SV=1	2	2	2	2	1300	148.9	7.9	4.43
