# Supplementary material for: Characterization of winged helix domain fusion endonucleases as N6-methyladenine-dependent type IV restriction systems
Source: Front Microbiol. 2024 Apr 9;15:1286822. doi: 10.3389/fmicb.2024.1286822 (PMC11037411; doi:10.3389/fmicb.2024.1286822)
Supplement: Supplementary file 6 [file Table_6.XLSX]

## Sheet: Proteins
Accession	Description	Coverage [%]	# Peptides	# PSMs	# Unique Peptides	# AAs	MW [kDa]	calc. pI	Score Sequest HT: Sequest HT
Apa233I	winged-helix restriction endonuclease +6His 208aa	76	24	187	24	208	24.5	9.66	562.97
A0A140N4Y7	ATP-dependent RNA helicase DeaD OS=Escherichia coli (strain B / BL21-DE3) OX=469008 GN=deaD PE=3 SV=1	72	36	83	36	629	70.5	8.72	253.81
A0A140N989	ATP-dependent RNA helicase SrmB OS=Escherichia coli (strain B / BL21-DE3) OX=469008 GN=srmB PE=3 SV=1	53	20	28	20	444	49.9	9.25	84.2
A0A140N5D7	50S ribosomal protein L21 OS=Escherichia coli (strain B / BL21-DE3) OX=469008 GN=rplU PE=1 SV=1	47	6	16	6	103	11.6	9.85	43.36
A0A140N4M0	50S ribosomal protein L17 OS=Escherichia coli (strain B / BL21-DE3) OX=469008 GN=rplQ PE=1 SV=1	34	5	7	5	127	14.4	11.05	20.38
A0A140N548	30S ribosomal protein S4 OS=Escherichia coli (strain B / BL21-DE3) OX=469008 GN=rpsD PE=1 SV=1	26	5	5	5	206	23.5	10.05	14.33
A0A140N7J1	50S ribosomal protein L2 OS=Escherichia coli (strain B / BL21-DE3) OX=469008 GN=rplB PE=1 SV=1	17	3	4	3	273	29.8	10.93	13.69
A0A140N6W8	30S ribosomal protein S7 OS=Escherichia coli (strain B / BL21-DE3) OX=469008 GN=rpsG PE=1 SV=1	22	3	3	3	156	17.6	10.3	9.1
A0A140N711	50S ribosomal protein L15 OS=Escherichia coli (strain B / BL21-DE3) OX=469008 GN=rplO PE=1 SV=1	22	3	3	3	144	15	11.18	7.72
A0A140N6Z9	30S ribosomal protein S5 OS=Escherichia coli (strain B / BL21-DE3) OX=469008 GN=rpsE PE=1 SV=1	16	2	2	2	167	17.5	10.23	6.07
A0A140NGG7	30S ribosomal protein S6 OS=Escherichia coli (strain B / BL21-DE3) OX=469008 GN=rpsF PE=1 SV=1	14	2	2	2	131	15.2	5.39	4.84
