# Supplementary material for: Characterization of winged helix domain fusion endonucleases as N6-methyladenine-dependent type IV restriction systems
Source: Front Microbiol. 2024 Apr 9;15:1286822. doi: 10.3389/fmicb.2024.1286822 (PMC11037411; doi:10.3389/fmicb.2024.1286822)
Supplement: Supplementary file 9 [file Table_9.XLSX]

## Sheet: Proteins
Accession	Description	Coverage [%]	# Peptides	# PSMs	# Unique Peptides	# AAs	MW [kDa]	calc. pI	Score Sequest HT: Sequest HT
FcyTI	winged-helix restriction endonuclease +6His 265aa	94	43	794	43	265	30.7	8.82	2274.3
A0A140NFK2	30S ribosomal protein S2 OS=Escherichia coli (strain B / BL21-DE3) OX=469008 GN=rpsB PE=1 SV=1	94	25	120	25	241	26.7	7.14	415.02
A0A140N753	Alpha-1,4 glucan phosphorylase OS=Escherichia coli (strain B / BL21-DE3) OX=469008 GN=ECBD_0328 PE=3 SV=1	56	39	71	39	797	90.5	7.39	230.05
A0A140NAK1	Transcriptional regulator, LysR family OS=Escherichia coli (strain B / BL21-DE3) OX=469008 GN=ECBD_2347 PE=3 SV=1	66	17	23	17	324	36.1	7.42	84.28
A0A140N7Y4	Pseudouridine synthase OS=Escherichia coli (strain B / BL21-DE3) OX=469008 GN=ECBD_1474 PE=3 SV=1	70	11	21	11	231	25.8	6.18	75.45
A0A140NF57	Transcriptional regulator, LysR family OS=Escherichia coli (strain B / BL21-DE3) OX=469008 GN=ECBD_4063 PE=3 SV=1	49	14	22	14	305	34.3	6.4	72.44
A0A140NB91	DNA 3'-5' helicase OS=Escherichia coli (strain B / BL21-DE3) OX=469008 GN=ECBD_2632 PE=3 SV=1	28	17	21	17	684	77.9	8.27	66.03
A0A140NB54	RNA chaperone ProQ OS=Escherichia coli (strain B / BL21-DE3) OX=469008 GN=proQ PE=3 SV=1	47	8	15	8	232	25.8	9.64	55.13
A0A140N2L7	Ribonuclease PH OS=Escherichia coli (strain B / BL21-DE3) OX=469008 GN=rph PE=3 SV=1	39	8	18	8	238	25.3	5.71	53.76
A0A140N6I0	Transcriptional regulator, LacI family OS=Escherichia coli (strain B / BL21-DE3) OX=469008 GN=ECBD_0887 PE=4 SV=1	54	11	12	11	343	37.1	6.27	45.58
A0A140N8C1	Transcriptional regulator, LysR family OS=Escherichia coli (strain B / BL21-DE3) OX=469008 GN=ECBD_0914 PE=3 SV=1	40	11	14	11	305	34.4	8.95	40.79
A0A140NFQ2	HTH-type transcriptional regulator HdfR OS=Escherichia coli (strain B / BL21-DE3) OX=469008 GN=hdfR PE=3 SV=1	23	5	8	5	279	31.7	7.61	27.66
A0A140N4F1	Lipopolysaccharide heptosyltransferase II OS=Escherichia coli (strain B / BL21-DE3) OX=469008 GN=ECBD_0106 PE=4 SV=1	29	6	6	6	348	39	7.83	21.91
A0A140N598	50S ribosomal protein L13 OS=Escherichia coli (strain B / BL21-DE3) OX=469008 GN=rplM PE=1 SV=1	51	6	7	6	142	16	9.91	19.57
A0A140NG90	ATP-dependent DNA helicase Rep OS=Escherichia coli (strain B / BL21-DE3) OX=469008 GN=rep PE=3 SV=1	10	5	5	5	673	77	6.93	16.38
A0A140N9H5	tRNA/rRNA methyltransferase (SpoU) OS=Escherichia coli (strain B / BL21-DE3) OX=469008 GN=ECBD_1099 PE=4 SV=1	23	5	5	5	345	37.8	8.78	15.93
A0A140SS99	Tyrosine recombinase XerC OS=Escherichia coli (strain B / BL21-DE3) OX=469008 GN=xerC PE=3 SV=1	21	6	6	6	298	33.8	9.39	14.96
A0A140N9J6	UPF0115 protein YfcN OS=Escherichia coli (strain B / BL21-DE3) OX=469008 GN=yfcN PE=3 SV=1	33	3	3	3	183	21	8.29	14.9
A0A140SSA5	ATP-dependent RNA helicase RhlB OS=Escherichia coli (strain B / BL21-DE3) OX=469008 GN=rhlB PE=3 SV=1	9	3	3	3	421	47.1	7.68	11.06
A0A140NB18	Curved DNA-binding protein OS=Escherichia coli (strain B / BL21-DE3) OX=469008 GN=cbpA PE=3 SV=1	12	3	3	3	306	34.4	6.81	8.98
A0A140NGL6	Primosomal replication protein N OS=Escherichia coli (strain B / BL21-DE3) OX=469008 GN=priB PE=3 SV=1	34	3	3	3	104	11.5	8.24	7.32
A0A140N3G7	50S ribosomal protein L3 OS=Escherichia coli (strain B / BL21-DE3) OX=469008 GN=rplC PE=1 SV=1	13	2	2	2	209	22.2	9.91	6.28
A0A140N7J1	50S ribosomal protein L2 OS=Escherichia coli (strain B / BL21-DE3) OX=469008 GN=rplB PE=1 SV=1	9	2	2	2	273	29.8	10.93	6.13
